# Supplementary material for: Epidemiology of periodontal disease in dogs in the UK primary‐care veterinary setting
Source: J Small Anim Pract. 2021 Aug 9;62(12):1051–61. doi: 10.1111/jsap.13405 (PMC9291557; doi:10.1111/jsap.13405)
Supplement: Supplementary file 1 — Appendix S1. Supporting Information. [file JSAP-62-1051-s001.xlsx]

## Sheet: Breeds Grouping
Brachycephalic	Mesocephalic	Dolicocephalic	Spaniel
Affenpinscher	African Sand Dog	Airedale Terrier	American Cocker Spaniel
Alapaha Blue Blood Bulldog	Alaskan Klee Kai	American Bull Terrier	ASCOB Cocker Spaniel
American Bandogge Mastiff	Alaskan Malamute	Andalusian Mouse-Hunting Dog	Brittany Spaniel
American Bulldog	American Akita	Australian Kelpie	Cavalier King Charles Spaniel
Boston Terrier	American Cocker Spaniel	Basset Griffon Vendeen	Cocker Spaniel
Boxer	American Foxhound	Basset Hound	English Cocker Spaniel
British Bulldog	American Hairless Terrier	Bedlington Terrier	English Springer Spaniel
Bull Boxer	American Mastiff	Belgian Malinois Shepherd Dog	Field Spaniel
Bull Mastiff	American Pit Bull Terrier	Belgian Shepherd	Irish Water Spaniel
Bulldog	American Staffordshire Terrier	Bleu de Gascogne Basset	Japanese Chin
Cavalier King Charles Spaniel	Anatolian Karabash Shepherd Dog	Bloodhound	King Charles Spaniel
Chihuahua	ASCOB Cocker Spaniel	Borzoi	Papillon
Dogue de Bordeaux	Australian Cattle Dog	Bracco Italiano	Spaniel
Dorset Olde Tyme Bulldogge	Australian Sheepdog	Bull Terrier	Springer Spaniel - Unspecified
English Mastiff	Australian Shepherd Dog	Carpathian Sheepdog	Sussex Spaniel
French Bulldog	Australian Silky Terrier	Croatian Sheepdog	Tibetan Spaniel
German Boxer	Australian Terrier	Dachshund	Welsh Springer Spaniel
Griffon	Basenji	English Bull Terrier	Working Cocker Spaniel
Griffon Bruxellois	Beagle	English Greyhound
Italian Mastiff	Bearded Collie	Fox Terrier
Japanese Chin	Bergamasco Shepherd Dog	German Pinscher
King Charles Spaniel	Bernese Mountain Dog	German Shepherd Dog
Lhasa Apso	Bichon Frise	German Shepherd Dog - White
Long-Haired Chihuahua	Biewer Terrier	Grand Griffon Vendeen
Mastiff	Black Russian Terrier	Great Dane
Miniture Shih-Tzu	Bolognese Bichon	Greyhound
Neopolitan Mastiff	Border Collie	Ibizan Hound
Olde English Bulldogge	Border Terrier	Irish Terrier
Pekingese	Bouvier des Flandres	Irish Wolfhound
Pug	Briard	Italian Greyhound
Shih-tzu	Brittany Spaniel	Kerry Blue Terrier
Short-Haired Chihuahua	Cairn Terrier	Lakeland Terrier
Teacup Chihuahua	Cardigan Welsh Corgi	Manchester Terrier
Victorian Bulldog	Catalan Sheepdog	Miniature Bull Terrier
	Caucasian Sheepdog	Miniature Dachshund
	Central Asian Sheepdog	Miniature Doberman Pinscher
	Chinese Crested	Miniature English Bull Terrier
	Chinese Shar-Pei	Miniature Long-Haired Dachshund
	Chow Chow	Miniature Pinscher
	Cocker Spaniel	Miniature Poodle
	Collie	Miniature Smooth-Haired Dachshund
	Coton De Tulear	Miniature Wire-Haired Dachshund
	Dalmatian	Petit Basset Griffon Vendeen
	Dandie Dinmont Terrier	Pinscher
	English Cocker Spaniel	Poodle
	English Pointer	Saluki
	English Setter	Scottish Deerhound
	English Springer Spaniel	Scottish Rough Collie
	English Toy Terrier	Scottish Smooth Collie
	Estrela Mountain Dog	Scottish Terrier
	Eurasier	Shetland Sheepdog
	Fauve de Bretagne Basset	Small Portuguese Podengo
	Fell Terrier	Smooth Fox Terrier
	Field Spaniel	Standard Dachshund
	Finnish Lapphund	Standard Doberman Pinscher
	Finnish Spitz	Standard Long-Haired Dachshund
	Flat Coated Retriever	Standard Poodle
	German Long-Haired Pointer	Standard Smooth-Haired Dachshund
	German Pointer	Standard Wire-Haired Dachshund
	German Short-Haired Pointer	Toy Fox Terrier
	German Spitz	Toy Poodle
	German Wire-Haired Pointer	Transylvanian Hound
	Giant Schnauzer	Welsh Terrier
	Glen of Imaal Terrier	Whippet
	Golden Retriever	Wire-Haired Fox Terrier
	Gordon Setter	Wolfhound
	Greek Hound
	Greek Shepherd
	Hairless Chinese Crested
	Harrier Beagle
	Havanese
	Hound
	Hungarian Kuvasz
	Hungarian Vizsla
	Hungarian Water Dog
	Husky
	Inuit Dog
	Irish Red and White Setter
	Irish Red Setter
	Irish Staffordshire Bull Terrier
	Irish Water Spaniel
	Italian Spinone
	Jack Russell Terrier
	Japanese Inu Akita
	Japanese Shiba Inu
	Japanese Spitz
	Kai Dog
	Keeshond
	Kromfohrländer
	Kyi-Leo
	Labrador Husky
	Labrador Retriever
	Lagotto Romagnolo
	Lancashire Heeler
	Leonberger
	Leopard Cur
	Lowchen
	Lucas Terrier
	Maltese
	Miniature Jack Russell Terrier
	Miniature Schnauzer
	Miniature Yorkshire Terrier
	Mountain Cur
	Munsterlander Large Pointer
	Newfoundland
	Norfolk Terrier
	North American Shepherd Dog
	Northern Inuit Dog
	Norwegian Elkhound
	Norwegian Sheepdog
	Norwich Terrier
	Nova Scotia Duck Tolling Retriever
	Old English Sheepdog
	Ovtcharka
	Papillon
	Parson Russell Terrier
	Patterdale Terrier
	Pembroke Welsh Corgi
	Perro de Presa Canario
	Plummer Terrier
	Pointer
	Polish Lowland Sheepdog
	Pomeranian
	Portuguese Water Dog
	Powder Puff Chinese Crested
	Prague Ratter
	Pyrenean Mountain Dog
	Pyrenean Shepherd Dog
	Rat Terrier
	Retriever
	Rhodesian Ridgeback
	Roman Ridgeback
	Rottweiler
	Russian Toy Terrier
	Saint Bernard
	Samoyed
	Schnauzer
	Sealyham Terrier
	Setter
	Sheepdog
	Siberian Husky
	Skye Terrier
	Soft-Coated Wheaten Terrier
	Spaniel
	Spanish Pointer
	Spanish Water Dog
	Spitz
	Springer Spaniel - Unspecified
	Staffordshire Bull Terrier
	Standard Alaskan Husky
	Standard Schnauzer
	Sussex Spaniel
	Tahltan Bear Dog
	Tamaskan Husky
	Terrier
	Tibetan Mastiff
	Tibetan Spaniel
	Tibetan Terrier
	Toy German Spitz
	Toy Terrier
	Weimaraner
	Welsh Corgi
	Welsh Sheepdog
	Welsh Springer Spaniel
	West Highland White Terrier
	Wire-Haired Hungarian Vizsla
	Wirehaired Jack Russell Terrier
	Working Cocker Spaniel
	Yorkshire Terrier
